# Supplementary material for: Brown Algae Polysaccharides Alleviate Diquat-Induced Oxidative Stress in Piglets and IPEC-J2 Cells via Nrf2/ARE Signaling Pathway
Source: Animals (Basel). 2025 Feb 14;15(4):559. doi: 10.3390/ani15040559 (PMC11852254; doi:10.3390/ani15040559)
Supplement: Supplementary file 1 [file animals-15-00559-s001.zip]

Archive with 1 entries (1 files):
- animals-3440060-supplementary.pdf
